# Supplementary material for: Exploring the Kinetics and Thermodynamics of a Novel Histidine Ammonia-Lyase from Geobacillus kaustophilus
Source: Int J Mol Sci. 2024 Sep 21;25(18):10163. doi: 10.3390/ijms251810163 (PMC11432326; doi:10.3390/ijms251810163)
Supplement: Supplementary file 1 [file ijms-25-10163-s001.zip]

Archive with 1 entries (1 files):
- ijms-3209019-supplementary.pdf
